# Supplementary material for: A Quantitative Model of Chemotherapeutic Drug Sensitivity as a Function of P-Glycoprotein Expression
Source: Molecules. 2025 Jul 18;30(14):3014. doi: 10.3390/molecules30143014 (PMC12300152; doi:10.3390/molecules30143014)
Supplement: Supplementary file 1 [file molecules-30-03014-s001.zip]

Archive with 1 entries (1 files):
- molecules-3685342-supplementary.pdf
